# Supplementary material for: Adequate Catchment Area Representation in Cancer Clinical Trials at NCI Designated Cancer Centers: The University of California Irvine Experience
Source: Cancer Med. 2025 Nov 4;14(21):e71327. doi: 10.1002/cam4.71327 (PMC12585292; doi:10.1002/cam4.71327)
Supplement: Supplementary file 1 — Table S1: Under over 60 versus ethnicity. [file CAM4-14-e71327-s002.xlsx]

## Sheet: Supplemental_Table_1
Supplemental Table 1: Under Over 60 versus Ethnicity
Ethnicity	Hispanic	Non-Hispanic	Unknown	Total
Under vs Over 60
Under 60	307 (64.3%)	685 (37.9%)	22 (62.8%)	1014 (43.7%)
Over 60	170 (35.6%)	1119 (62.0%)	13 (37.1%)	1302 (56.2%)
Total	477	1804	35	2316*
*1 person had unknown age
