# Supplementary material for: Adequate Catchment Area Representation in Cancer Clinical Trials at NCI Designated Cancer Centers: The University of California Irvine Experience
Source: Cancer Med. 2025 Nov 4;14(21):e71327. doi: 10.1002/cam4.71327 (PMC12585292; doi:10.1002/cam4.71327)
Supplement: Supplementary file 2 — Table S2: Trial type by year. [file CAM4-14-e71327-s001.xlsx]

## Sheet: Supplemental_Table_2
Supplemental Table 2: Trial type by year
	Year
	2015	2016	2017	2018	2019	2020	2021	2022	2023	Total
Cancer Type
Breast	49	52	59	66	72	83	108	119	134	742
Blood, Bone Marrow, & Hematopoietic System	22	32	42	52	58	81	119	137	157	700
Lung and Bronchus	31	42	40	40	47	60	90	108	113	571
Prostate Gland	22	22	29	34	46	61	81	99	102	496
Liver	17	18	27	32	45	58	78	89	107	471
Ovary	26	28	33	36	42	51	73	82	91	462
Brain	16	24	33	36	41	52	72	87	96	457
Skin	19	20	27	31	40	52	79	90	98	456
Pancreas	26	25	29	26	31	44	61	80	97	419
Bladder	7	11	16	21	30	46	71	85	91	378
